# Supplementary material for: Experimental dataset on tailoring hematite nanodots embedded nitrogen-rich carbon layers for lithium-ion batteries
Source: Data Brief. 2020 Apr 5;30:105472. doi: 10.1016/j.dib.2020.105472 (PMC7168351; doi:10.1016/j.dib.2020.105472)
Supplement: Supplementary file 1 [file mmc1.zip]

Archive with 2 entries (2 files):
- FeO-CN_EC Data2.xlsx
- FeO-CN_EC Data1.xlsx
