# Supplementary material for: Experimental dataset on tailoring hematite nanodots embedded nitrogen-rich carbon layers for lithium-ion batteries
Source: Data Brief. 2020 Apr 5;30:105472. doi: 10.1016/j.dib.2020.105472 (PMC7168351; doi:10.1016/j.dib.2020.105472)
Supplement: Supplementary file 1 [file mmc1.zip › FeO-CN_EC Data2.xlsx]

## Sheet: Sheet1
Cycle number	Q.discharge/mA.h/g	Q.charge/mA.h/g	Q.discharge/mA.h/g	Q.charge/mA.h/g
0	1107.21	523.16	1594.01	1088.38
1	579.652	480.326	1201.02	1054.45
2	520.422	417.037	1194.62	1063.9
3	449.652	355.8	1089.34	1029.17
4	378.454	314.053	1064.85	1035.54
5	333.616	281.031	1057.7	1027.64
6	300.136	254.993	1044.16	997.75
7	272.919	234.61	1032.11	967.21
8	250.762	211.86	1015.65	971.13
9	224.985	193.749	1002.66	956.027
10	202.596	177.022	952.9	957.485
11	182.17	164.77	979.91	946.599
12	169.5	155.52	944.97	954.918
13	160.251	150.037	926.904	924.02
14	155.457	146.028	931.207	939.693
15	151.083	141.168	912.605	947.987
16	145.628	137.693	930.121	924.581
17	143.616	134.941	910.875	916.154
18	139.045	132.237	941.367	911.506
19	136.268	130.425	896.653	897.004
20	134.185	127.872	896.677	891.731
21	130.972	125.158	891.94	883.448
22	128.169	121.895	886.886	883.255
23	123.921	118.746	879.733	870.643
24	121.293	115.233	874.507	867.053
25	118.443	113.309	869.917	859.566
26	116.473	112.049	868.635	863.492
27	113.938	109.692	859.345	846.214
28	110.449	106.345	866.352	845.212
29	107.774	103.744	863.609	829.299
30	104.769	101.466	859.247	856.091
31	103.322	100.713	853.393	849.428
32	104.19	101.199	846.524	847.992
33	104.376	101.039	856.264	861.99
34	103.395	98.7468	857.87	857.725
35	99.3922	97.005	883.018	879.296
36	98.0807	94.8766	886.097	879.1
37	96.1618	93.9023	872.514	873.83
38	94.93	92.1222	858.427	848.829
39	94.3257	91.7285	867.71	859.956
40	93.5508	91.317	856.163	856.563
41	91.8566	89.4563	860.25	857.308
42	91.5589	89.3161	854.893	849.202
43	90.7763	88.4333	863.401	862.534
44	88.8196	87.1058	868.348	852.122
45	88.7216	86.4111	842.248	837.755
46	87.3839	85.6265	850.774	837.766
47	86.8384	84.9893	864.743	870.733
48	85.9055	84.1771	846.389	859.665
49	85.0928	83.4086	845.181	850.567
			841.147	850.667
			831.705	851.262
			832.653	846.525
			823.464	839.295
			831.322	826.761
			824.867	821.313
			827.337	834.928
			831.971	821.67
			821.14	829.386
			820.94	828.054
			817.283	820.277
			833.143	844.012
			823.311	847.978
			856.443	855.951
			864.209	854.489
			855.016	863.761
			863.199	867.46
			860.875	835.404
			861.81	866.161
			876.604	871.333
			874.291	867.931
			863.716	888.012
			861.271	874.083
			862.755	865.435
			869.5	861.672
			859.556	876.411
			864.386	877.117
			850.296	878.904
			868.311	884.791
			861.753	842.88
			852.139	872.246
			862.574	873.3
			878.81	875.68
			883.98	889.81
			869.221	880.684
			861.729	885.772
			864.24	872.84
			884.988	866.9
			854.951	849.45
			857.291	858.527
			862.753	860.144
			860.288	867.693
			863.379	863.117
			861.004	856.953
			857.048	851.167
			863.396	862.511
			876.538	870.571
			873.13	878.398
			889.072	876.419
			888.231	886.691
