# Supplementary material for: Experimental dataset on tailoring hematite nanodots embedded nitrogen-rich carbon layers for lithium-ion batteries
Source: Data Brief. 2020 Apr 5;30:105472. doi: 10.1016/j.dib.2020.105472 (PMC7168351; doi:10.1016/j.dib.2020.105472)
Supplement: Supplementary file 1 [file mmc1.zip › FeO-CN_EC Data1.xlsx]

## Sheet: Sheet1
Capacity/mA.h/g	Ewe/V	Capacity/mA.h/g	Ewe/V
0	3.23076	0	3.2443
0	3.23072	0	3.24431
0	3.23076	0	3.24436
0	3.23067	0	3.24439
0	3.2307	0	3.24436
0	3.23073	0	3.24433
0	3.23071	0	3.24436
0	3.23082	0	3.24425
0	3.23078	0	3.24436
0	3.23069	0	3.24436
4.94535e-09	3.23071	4.67507e-09	3.24435
3.26945e-06	3.21423	5.24351e-06	3.22203
0.08698	3.15769	0.13976	3.14159
0.17395	3.13603	0.27951	3.11553
0.26092	3.11857	0.41926	3.09464
0.34789	3.1036	0.559	3.07683
0.43485	3.09035	0.69876	3.06162
0.52182	3.07858	0.8385	3.04821
0.60879	3.06806	0.97825	3.03631
0.69575	3.05836	1.118	3.02564
0.78271	3.04933	1.25775	3.01601
0.86967	3.04126	1.3975	3.00711
0.95663	3.03357	1.53725	2.99889
1.04359	3.02645	1.67701	2.99131
1.13056	3.01975	1.81676	2.98415
1.21752	3.01321	1.95651	2.97729
1.30449	3.00709	2.09625	2.97069
1.39145	3.00125	2.23601	2.96451
1.47841	2.99554	2.37576	2.95847
1.56538	2.98998	2.5155	2.9527
1.65234	2.9847	2.65525	2.9471
1.7393	2.97948	2.795	2.94154
1.82627	2.97447	2.93474	2.93615
1.91323	2.96946	3.07449	2.93084
2.0002	2.96474	3.21424	2.92562
2.08716	2.95991	3.35399	2.92043
2.17412	2.95523	3.49374	2.91542
2.26109	2.95072	3.63348	2.91036
2.34805	2.94618	3.77323	2.90544
2.43501	2.94177	3.91298	2.90053
2.52197	2.93741	4.05272	2.89572
2.60893	2.93313	4.19247	2.89078
2.69589	2.92891	4.33222	2.88607
2.78285	2.92451	4.47196	2.88134
2.86981	2.92034	4.61171	2.87666
2.95677	2.91609	4.75146	2.87197
3.04373	2.91184	4.8912	2.86734
3.13069	2.90772	5.03095	2.86264
3.21765	2.90363	5.1707	2.85799
3.30461	2.89954	5.31044	2.85354
3.39157	2.89554	5.45019	2.84894
3.47853	2.89147	5.58993	2.84435
3.5655	2.88745	5.72968	2.83983
3.65246	2.88348	5.86942	2.8354
3.73943	2.87937	6.00917	2.83089
3.82639	2.87534	6.14892	2.8265
3.91336	2.87154	6.28867	2.82202
4.00032	2.86741	6.42842	2.81764
4.08729	2.86349	6.56817	2.81318
4.17426	2.8597	6.70792	2.80882
4.26122	2.85577	6.84767	2.8045
4.34819	2.85202	6.98742	2.80018
4.43515	2.84803	7.12716	2.79579
4.52212	2.84421	7.26691	2.7915
4.60908	2.84043	7.40666	2.78716
4.69605	2.83645	7.54641	2.78275
4.78301	2.83255	7.68616	2.7783
4.86998	2.82897	7.82591	2.77386
4.95694	2.82496	7.96566	2.76953
5.04391	2.82126	8.10541	2.76497
5.13087	2.81753	8.24516	2.7605
5.21784	2.8138	8.38491	2.756
5.3048	2.81003	8.52467	2.75156
5.39177	2.80632	8.66443	2.74728
5.47873	2.80254	8.80418	2.74296
5.5657	2.7989	8.94394	2.73863
5.65266	2.79524	9.0837	2.73422
5.73962	2.79154	9.22346	2.72994
5.82659	2.78803	9.36322	2.72584
5.91355	2.78426	9.50298	2.72179
6.00052	2.78079	9.64273	2.71772
6.08748	2.7771	9.78249	2.71376
6.17445	2.77361	9.92225	2.7097
6.26141	2.77001	10.062	2.70577
6.34837	2.76643	10.2018	2.70181
6.43533	2.76287	10.3415	2.69788
6.52229	2.75938	10.4813	2.69405
6.60926	2.75575	10.621	2.69017
6.69622	2.75227	10.7608	2.68631
6.78318	2.74889	10.9005	2.68247
6.87014	2.74516	11.0403	2.67856
6.9571	2.74199	11.18	2.67478
7.04407	2.73846	11.3198	2.67107
7.13103	2.73499	11.4595	2.66735
7.21799	2.73165	11.5993	2.66363
7.30495	2.72825	11.739	2.65987
7.3919	2.7248	11.8788	2.65622
7.47887	2.72149	12.0185	2.6524
7.56583	2.71828	12.1583	2.64877
7.6528	2.71487	12.2981	2.64508
7.73977	2.71157	12.4378	2.64148
7.82673	2.70813	12.5776	2.63774
7.91369	2.70503	12.7173	2.63401
8.00066	2.7017	12.8571	2.62984
8.08762	2.69843	12.9968	2.62574
8.17459	2.69514	13.1366	2.62205
8.26156	2.69192	13.2763	2.61856
8.34852	2.6887	13.4161	2.61509
8.43549	2.68566	13.5558	2.61171
8.52246	2.68241	13.6956	2.60826
8.60943	2.67923	13.8353	2.60488
8.69639	2.67619	13.9751	2.60155
8.78335	2.67299	14.1148	2.59818
8.87032	2.66988	14.2546	2.59482
8.95728	2.66678	14.3943	2.5915
9.04424	2.66377	14.5341	2.58814
9.1312	2.66074	14.6738	2.5848
9.21816	2.65766	14.8136	2.58154
9.30512	2.65463	14.9534	2.57833
9.39208	2.65172	15.0931	2.57504
9.47904	2.64863	15.2329	2.57184
9.56601	2.64565	15.3726	2.56866
9.65297	2.64272	15.5124	2.56545
9.73994	2.6398	15.6521	2.56238
9.8269	2.63689	15.7919	2.5592
9.91387	2.63388	15.9316	2.55615
10.0008	2.63109	16.0714	2.55306
10.0878	2.62817	16.2111	2.55006
10.1748	2.62533	16.3509	2.54697
10.2617	2.62262	16.4906	2.54385
10.3487	2.61971	16.6304	2.54091
10.4357	2.61693	16.7701	2.53788
10.5226	2.61409	16.9099	2.53499
10.6096	2.61142	17.0496	2.53195
10.6965	2.60865	17.1894	2.52917
10.7835	2.60598	17.3291	2.52635
10.8705	2.6033	17.4689	2.52352
10.9574	2.60058	17.6086	2.52073
11.0444	2.59805	17.7484	2.51777
11.1314	2.5953	17.8882	2.51503
11.2183	2.59262	18.0279	2.51226
11.3053	2.59007	18.1677	2.50938
11.3923	2.58739	18.3074	2.50673
11.4792	2.58493	18.4472	2.50395
11.5662	2.58228	18.5869	2.50129
11.6532	2.57972	18.7267	2.49863
11.7401	2.57717	18.8664	2.49591
11.8271	2.57454	19.0062	2.49325
11.914	2.57221	19.1459	2.49052
12.001	2.56966	19.2857	2.48792
12.088	2.56725	19.4254	2.48531
12.1749	2.56482	19.5652	2.48264
12.2619	2.56237	19.7049	2.4801
12.3489	2.56	19.8447	2.47754
12.4358	2.55763	19.9844	2.47496
12.5228	2.55519	20.1242	2.47234
12.6098	2.55275	20.2639	2.46995
12.6967	2.55062	20.4037	2.46748
12.7837	2.54832	20.5434	2.46497
12.8706	2.54597	20.6832	2.46252
12.9576	2.54377	20.8229	2.46023
13.0446	2.54153	20.9627	2.45781
13.1315	2.5392	21.1024	2.45531
13.2185	2.5371	21.2422	2.45299
13.3054	2.53495	21.3819	2.45065
13.3924	2.53274	21.5217	2.4483
13.4794	2.53058	21.6615	2.44609
13.5663	2.52835	21.8012	2.44389
13.6533	2.52643	21.941	2.44165
13.7403	2.5243	22.0807	2.43943
13.8272	2.52215	22.2205	2.43732
13.9142	2.52018	22.3602	2.43506
14.0012	2.51819	22.5	2.43307
14.0881	2.5161	22.6397	2.43089
14.1751	2.51402	22.7795	2.42896
14.2621	2.5121	22.9192	2.42676
14.349	2.5102	23.059	2.42478
14.436	2.5083	23.1987	2.42275
14.523	2.50634	23.3385	2.42084
14.6099	2.50449	23.4782	2.41893
14.6969	2.50252	23.618	2.41697
14.7838	2.50063	23.7577	2.41517
14.8708	2.49891	23.8975	2.4134
14.9578	2.4971	24.0372	2.41154
15.0447	2.4953	24.177	2.40969
15.1317	2.49351	24.3167	2.40797
15.2187	2.49173	24.4565	2.40616
15.3056	2.49009	24.5963	2.40463
15.3926	2.48826	24.736	2.40314
15.4795	2.48666	24.8758	2.40168
15.5665	2.48489	25.0155	2.40023
15.6535	2.48317	25.1553	2.39906
15.7404	2.48146	25.295	2.39748
15.8274	2.47994	25.4348	2.39621
15.9144	2.47837	25.5745	2.39501
16.0013	2.47668	25.7143	2.39337
16.0883	2.47515	25.854	2.39208
16.1753	2.47349	25.9938	2.39049
16.2622	2.47215	26.1335	2.38936
16.3492	2.47058	26.2733	2.38797
16.4361	2.46918	26.4131	2.38657
16.5231	2.46772	26.5528	2.38529
16.6101	2.46634	26.6926	2.38387
16.697	2.46479	26.8323	2.38252
16.784	2.46339	26.9721	2.38108
16.871	2.46201	27.1118	2.3799
16.9579	2.46072	27.2516	2.37849
17.0449	2.45933	27.3913	2.37705
17.1318	2.45796	27.5311	2.37581
17.2188	2.45664	27.6708	2.37446
17.3058	2.4554	27.8106	2.37317
17.3927	2.45412	27.9503	2.37204
17.4797	2.45293	28.0901	2.37078
17.5666	2.4516	28.2298	2.36948
17.6536	2.45045	28.3696	2.36822
17.7406	2.44913	28.5094	2.36699
17.8275	2.44813	28.6491	2.36582
17.9145	2.44699	28.7889	2.36465
18.0015	2.44582	28.9286	2.36353
18.0884	2.44462	29.0684	2.36225
18.1754	2.44361	29.2081	2.36119
18.2623	2.44249	29.3479	2.36028
18.3493	2.44141	29.4877	2.35936
18.4363	2.44041	29.6274	2.35824
18.5232	2.43918	29.7672	2.35708
18.6102	2.43849	29.9069	2.35605
18.6972	2.43742	30.0467	2.35497
18.7841	2.43648	30.1864	2.35382
18.8711	2.43549	30.3262	2.35271
18.9581	2.43449	30.4659	2.35166
19.045	2.4336	30.6057	2.3506
19.132	2.43262	30.7454	2.34956
19.219	2.43178	30.8852	2.34854
19.3059	2.43091	31.025	2.34744
19.3929	2.4301	31.1647	2.3464
19.4798	2.42921	31.3045	2.34522
19.5668	2.42836	31.4442	2.34421
19.6538	2.42756	31.584	2.34301
19.7407	2.42682	31.7237	2.34182
19.8277	2.42599	31.8635	2.34085
19.9146	2.42516	32.0032	2.33974
20.0016	2.42439	32.143	2.33867
20.0886	2.42351	32.2827	2.33759
20.1755	2.42288	32.4225	2.33645
20.2625	2.42203	32.5623	2.33537
20.3495	2.42133	32.702	2.3343
20.4364	2.42061	32.8418	2.33331
20.5234	2.42001	32.9815	2.33227
20.6104	2.41935	33.1213	2.33121
20.6973	2.41876	33.261	2.33028
20.7843	2.41806	33.4008	2.32918
20.8713	2.41728	33.5405	2.32819
20.9582	2.41658	33.6803	2.32717
21.0452	2.416	33.82	2.32617
21.1322	2.41537	33.9598	2.32521
21.2191	2.41489	34.0995	2.32413
21.3061	2.41408	34.2393	2.32322
21.3931	2.41362	34.379	2.32221
21.48	2.41312	34.5188	2.32124
21.567	2.41244	34.6586	2.32024
21.6539	2.41186	34.7983	2.3192
21.7409	2.41124	34.9381	2.31834
21.8279	2.41064	35.0778	2.31738
21.9148	2.41007	35.2176	2.31637
22.0018	2.40953	35.3573	2.31543
22.0888	2.40895	35.4971	2.31461
22.1757	2.40844	35.6368	2.31359
22.2627	2.40794	35.7766	2.31264
22.3497	2.40721	35.9163	2.31168
22.4366	2.40668	36.0561	2.31078
22.5236	2.40621	36.1958	2.30988
22.6106	2.40554	36.3356	2.309
22.6975	2.40516	36.4753	2.30808
22.7845	2.40437	36.6151	2.30722
22.8715	2.40379	36.7548	2.30634
22.9585	2.40346	36.8946	2.30539
23.0454	2.40279	37.0343	2.30453
23.1324	2.40238	37.1741	2.30373
23.2194	2.4018	37.3138	2.30279
23.3063	2.40144	37.4536	2.30198
23.3933	2.40084	37.5934	2.30102
23.4803	2.40028	37.7331	2.30028
23.5672	2.39979	37.8729	2.29934
23.6542	2.39935	38.0126	2.29859
23.7411	2.39892	38.1524	2.2978
23.8281	2.39837	38.2921	2.2969
23.9151	2.398	38.4319	2.29613
24.002	2.3975	38.5716	2.29536
24.089	2.39698	38.7114	2.29452
24.1759	2.39638	38.8511	2.29372
24.2629	2.39601	38.9909	2.29293
24.3499	2.39555	39.1306	2.29215
24.4368	2.39494	39.2704	2.29141
24.5238	2.39452	39.4101	2.29058
24.6108	2.39411	39.5499	2.28973
24.6977	2.39364	39.6896	2.28911
24.7847	2.39317	39.8293	2.28833
24.8716	2.39274	39.9691	2.28753
24.9586	2.39219	40.1088	2.28686
25.0456	2.39182	40.2486	2.28613
25.1325	2.39136	40.3883	2.2854
25.2195	2.39092	40.5281	2.28474
25.3065	2.39044	40.6678	2.28396
25.3934	2.39	40.8076	2.28323
25.4804	2.38948	40.9473	2.28249
25.5674	2.38914	41.0871	2.28182
25.6543	2.38863	41.2268	2.28113
25.7413	2.38831	41.3666	2.28048
25.8283	2.38787	41.5063	2.27982
25.9152	2.38739	41.6461	2.27911
26.0022	2.38703	41.7858	2.2785
26.0892	2.38652	41.9256	2.27787
26.1761	2.3862	42.0653	2.27734
26.2631	2.38586	42.2051	2.27666
26.3501	2.38522	42.3449	2.27596
26.437	2.38478	42.4846	2.27533
26.524	2.38434	42.6244	2.27475
26.611	2.38387	42.7641	2.27415
26.6979	2.38348	42.9039	2.27351
26.7849	2.38303	43.0436	2.27292
26.8719	2.38258	43.1834	2.27229
26.9588	2.38215	43.3231	2.27176
27.0458	2.38175	43.4629	2.27112
27.1327	2.38139	43.6026	2.27059
27.2197	2.38085	43.7424	2.26989
27.3067	2.38057	43.8821	2.26939
27.3936	2.38022	44.0219	2.26867
27.4806	2.3797	44.1616	2.26813
27.5676	2.3793	44.3014	2.26747
27.6545	2.37872	44.4411	2.26699
27.7415	2.37838	44.5809	2.26643
27.8285	2.37798	44.7206	2.26583
27.9154	2.37754	44.8604	2.26525
28.0024	2.37711	45.0001	2.2647
28.0894	2.37671	45.1399	2.26415
28.1763	2.37622	45.2796	2.26362
28.2633	2.37585	45.4194	2.26314
28.3502	2.37547	45.5592	2.26258
28.4372	2.37513	45.6989	2.2621
28.5242	2.37455	45.8387	2.26153
28.6111	2.3742	45.9784	2.26095
28.6981	2.37381	46.1182	2.26045
28.7851	2.3734	46.2579	2.25994
28.872	2.37303	46.3977	2.25936
28.959	2.37262	46.5374	2.25891
29.0459	2.37232	46.6772	2.2584
29.1329	2.3718	46.8169	2.25787
29.2199	2.37157	46.9567	2.25734
29.3068	2.37112	47.0964	2.25679
29.3938	2.37062	47.2362	2.25636
29.4807	2.3703	47.3759	2.25582
29.5677	2.36985	47.5157	2.2553
29.6547	2.36952	47.6554	2.25483
29.7416	2.36908	47.7952	2.25424
29.8286	2.36873	47.9349	2.25388
29.9156	2.36824	48.0747	2.2533
30.0025	2.36774	48.2144	2.25279
30.0895	2.36743	48.3542	2.25239
30.1765	2.367	48.4939	2.25185
30.2634	2.36662	48.6337	2.25138
30.3504	2.36623	48.7735	2.25093
30.4373	2.36588	48.9132	2.25039
30.5243	2.36547	49.053	2.24992
30.6113	2.36491	49.1927	2.24943
30.6982	2.36465	49.3325	2.24897
30.7852	2.36438	49.4722	2.24857
30.8722	2.36389	49.612	2.24805
30.9591	2.36347	49.7517	2.24762
31.0461	2.36313	49.8915	2.24718
31.1331	2.3627	50.0313	2.24672
31.22	2.36231	50.171	2.24621
31.307	2.36198	50.3108	2.24576
31.394	2.36163	50.4505	2.24534
31.4809	2.3612	50.5903	2.2448
31.5679	2.36087	50.73	2.24443
31.6549	2.36045	50.8698	2.24399
31.7418	2.36003	51.0095	2.24359
31.8288	2.3598	51.1493	2.24303
31.9158	2.35929	51.2891	2.24266
32.0027	2.3589	51.4288	2.24216
32.0897	2.35867	51.5686	2.24172
32.1767	2.3582	51.7083	2.24119
32.2636	2.3579	51.8481	2.24067
32.3506	2.35748	51.9878	2.24024
32.4376	2.35714	52.1276	2.23975
32.5245	2.35676	52.2673	2.23937
32.6115	2.35628	52.4071	2.23888
32.6985	2.35593	52.5469	2.23832
32.7854	2.35564	52.6866	2.23792
32.8724	2.35525	52.8264	2.23743
32.9594	2.35489	52.9661	2.23703
33.0463	2.35455	53.1059	2.23644
33.1333	2.35414	53.2456	2.23604
33.2203	2.3537	53.3854	2.23559
33.3072	2.3534	53.5251	2.23512
33.3942	2.35306	53.6649	2.23465
33.4811	2.35265	53.8047	2.2342
33.5681	2.35221	53.9444	2.23365
33.6551	2.35194	54.0842	2.23318
33.742	2.35146	54.2239	2.23273
33.829	2.35117	54.3637	2.23233
33.916	2.3508	54.5034	2.23188
34.0029	2.35032	54.6432	2.23133
34.0899	2.34998	54.7829	2.23098
34.1768	2.34959	54.9227	2.23051
34.2638	2.3492	55.0624	2.2301
34.3508	2.34881	55.2022	2.22953
34.4377	2.34849	55.342	2.2291
34.5247	2.3482	55.4817	2.2287
34.6117	2.34778	55.6215	2.22836
34.6986	2.34751	55.7612	2.22795
34.7856	2.34702	55.901	2.22752
34.8726	2.34672	56.0407	2.22703
34.9595	2.34638	56.1805	2.22666
35.0465	2.346	56.3203	2.22635
35.1334	2.34565	56.46	2.2259
35.2204	2.34529	56.5998	2.22545
35.3074	2.34482	56.7395	2.22504
35.3943	2.34457	56.8793	2.22461
35.4813	2.34424	57.0191	2.22425
35.5683	2.34374	57.1588	2.22391
35.6552	2.34353	57.2986	2.22332
35.7422	2.34309	57.4383	2.22307
35.8292	2.34277	57.5781	2.22248
35.9161	2.34237	57.7178	2.22213
36.0031	2.342	57.8576	2.22172
36.0901	2.34167	57.9973	2.22135
36.177	2.34132	58.1371	2.22097
36.264	2.34096	58.2769	2.22062
36.351	2.34057	58.4166	2.22015
36.4379	2.34036	58.5564	2.21979
36.5249	2.33998	58.6961	2.21939
36.6119	2.33964	58.8359	2.21897
36.6988	2.33924	58.9756	2.21859
36.7858	2.33884	59.1154	2.21821
36.8727	2.33853	59.2551	2.21783
36.9597	2.33805	59.3949	2.21749
37.0467	2.33777	59.5346	2.21714
37.1336	2.33747	59.6744	2.21672
37.2206	2.33709	59.8142	2.21626
37.3076	2.33669	59.9539	2.2159
37.3945	2.33634	60.0937	2.21551
37.4815	2.33592	60.2334	2.21522
37.5684	2.33568	60.3732	2.21479
37.6554	2.3352	60.5129	2.21437
37.7424	2.33493	60.6527	2.21402
37.8293	2.33459	60.7924	2.21361
37.9163	2.33432	60.9322	2.2132
38.0033	2.33392	61.0719	2.2128
38.0902	2.33361	61.2117	2.2125
38.1772	2.33321	61.3514	2.21212
38.2642	2.33288	61.4912	2.21167
38.3511	2.3326	61.6309	2.21126
38.4381	2.33215	61.7707	2.21098
38.525	2.33176	61.9104	2.21055
38.612	2.33138	62.0502	2.21013
38.699	2.33112	62.1899	2.20971
38.7859	2.33076	62.3297	2.20937
38.8729	2.33047	62.4695	2.20897
38.9599	2.33014	62.6092	2.20859
39.0468	2.32973	62.749	2.20822
39.1338	2.32945	62.8887	2.20775
39.2207	2.3291	63.0285	2.20738
39.3077	2.3287	63.1682	2.20696
39.3947	2.32839	63.308	2.2066
39.4816	2.32799	63.4478	2.20625
39.5686	2.32755	63.5875	2.20591
39.6555	2.32716	63.7273	2.2055
39.7425	2.32672	63.867	2.2052
39.8295	2.32644	64.0068	2.20476
39.9164	2.32591	64.1465	2.20439
40.0034	2.32567	64.2863	2.20406
40.0904	2.32523	64.4261	2.20367
40.1773	2.3248	64.5658	2.20327
40.2643	2.32443	64.7056	2.20285
40.3512	2.32394	64.8453	2.2024
40.4382	2.32361	64.9851	2.20207
40.5252	2.32315	65.1248	2.20166
40.6121	2.32286	65.2646	2.20126
40.6991	2.32245	65.4043	2.20082
40.7861	2.32212	65.5441	2.2005
40.873	2.32165	65.6839	2.20004
40.96	2.32107	65.8236	2.19978
41.047	2.32087	65.9634	2.19931
41.1339	2.32037	66.1031	2.19884
41.2209	2.32003	66.2429	2.19844
41.3079	2.31954	66.3827	2.1981
41.3948	2.31925	66.5224	2.19767
41.4818	2.3188	66.6622	2.19724
41.5688	2.31845	66.8019	2.19689
41.6557	2.318	66.9417	2.19642
41.7427	2.31754	67.0814	2.19601
41.8297	2.31716	67.2212	2.1956
41.9166	2.31677	67.3609	2.19529
42.0036	2.31646	67.5007	2.19483
42.0906	2.31605	67.6405	2.19443
42.1775	2.31554	67.7802	2.19407
42.2645	2.31518	67.92	2.19371
42.3514	2.31477	68.0597	2.19325
42.4384	2.31431	68.1995	2.19289
42.5254	2.31392	68.3392	2.19244
42.6123	2.31356	68.479	2.19202
42.6993	2.31306	68.6188	2.1917
42.7863	2.31276	68.7585	2.19119
42.8732	2.31227	68.8983	2.19077
42.9602	2.31197	69.038	2.19034
43.0472	2.31158	69.1778	2.18997
43.1341	2.31124	69.3175	2.18954
43.2211	2.31084	69.4573	2.18906
43.308	2.31041	69.5971	2.18869
43.395	2.30987	69.7368	2.18835
43.482	2.30969	69.8766	2.18793
43.5689	2.30921	70.0163	2.1874
43.6559	2.30879	70.1561	2.18703
43.7429	2.30838	70.2958	2.18658
43.8298	2.30804	70.4356	2.18623
43.9168	2.30755	70.5753	2.18579
44.0038	2.30711	70.7151	2.1854
44.0908	2.30673	70.8549	2.18494
44.1777	2.30644	70.9946	2.18458
44.2647	2.30599	71.1344	2.18414
44.3517	2.30563	71.2741	2.18373
44.4386	2.30532	71.4139	2.18334
44.5256	2.30492	71.5537	2.18296
44.6126	2.30447	71.6934	2.18248
44.6995	2.30422	71.8332	2.18214
44.7865	2.30375	71.9729	2.1816
44.8735	2.30343	72.1127	2.18126
44.9604	2.30296	72.2524	2.18089
45.0474	2.30268	72.3922	2.18041
45.1344	2.30228	72.532	2.17997
45.2213	2.30185	72.6717	2.17951
45.3083	2.30162	72.8115	2.17907
45.3952	2.30113	72.9512	2.17862
45.4822	2.30083	73.091	2.17828
45.5692	2.30043	73.2307	2.17783
45.6561	2.30009	73.3705	2.17744
45.7431	2.2997	73.5103	2.17695
45.8301	2.29926	73.65	2.17655
45.917	2.29898	73.7898	2.17612
46.004	2.29847	73.9295	2.17571
46.091	2.29818	74.0693	2.17526
46.1779	2.29772	74.209	2.17489
46.2649	2.29735	74.3488	2.17441
46.3519	2.29702	74.4885	2.17404
46.4388	2.29665	74.6283	2.17357
46.5258	2.29626	74.768	2.17307
46.6128	2.2959	74.9078	2.17263
46.6997	2.29552	75.0476	2.17217
46.7867	2.29508	75.1873	2.17169
46.8737	2.29462	75.3271	2.17125
46.9606	2.29433	75.4668	2.17082
47.0476	2.29393	75.6066	2.17037
47.1346	2.29354	75.7464	2.16992
47.2215	2.29318	75.8861	2.16946
47.3085	2.29286	76.0259	2.16891
47.3955	2.29237	76.1657	2.16849
47.4824	2.29222	76.3054	2.16802
47.5694	2.29178	76.4452	2.16745
47.6564	2.29136	76.585	2.16709
47.7433	2.29104	76.7247	2.16656
47.8303	2.29052	76.8645	2.16611
47.9173	2.29017	77.0043	2.16561
48.0042	2.28976	77.144	2.16519
48.0912	2.28957	77.2838	2.16469
48.1782	2.28913	77.4236	2.16419
48.2651	2.28879	77.5634	2.16362
48.3521	2.28845	77.7031	2.16322
48.4391	2.28801	77.8429	2.16274
48.526	2.28769	77.9826	2.16219
48.613	2.2873	78.1224	2.16176
48.7	2.28705	78.2622	2.16115
48.7869	2.2868	78.4019	2.16078
48.8739	2.28629	78.5417	2.16019
48.9609	2.28595	78.6815	2.15968
49.0478	2.28565	78.8212	2.15918
49.1348	2.28527	78.961	2.15865
49.2218	2.285	79.1007	2.15813
49.3087	2.28462	79.2405	2.15763
49.3957	2.28426	79.3802	2.15712
49.4827	2.28383	79.52	2.15655
49.5696	2.28345	79.6598	2.15614
49.6566	2.28305	79.7995	2.15552
49.7435	2.28264	79.9393	2.15496
49.8305	2.28242	80.079	2.15447
49.9175	2.28201	80.2188	2.15392
50.0044	2.28157	80.3586	2.15341
50.0914	2.28119	80.4983	2.15286
50.1783	2.28093	80.6381	2.15231
50.2653	2.28049	80.7778	2.15186
50.3522	2.28016	80.9176	2.15123
50.4392	2.27974	81.0574	2.15075
50.5262	2.27929	81.1971	2.15017
50.6131	2.27893	81.3369	2.14968
50.7001	2.2785	81.4766	2.14912
50.787	2.27815	81.6164	2.1486
50.874	2.27787	81.7562	2.14804
50.961	2.27739	81.8959	2.14752
51.0479	2.27715	82.0357	2.147
51.1349	2.2767	82.1754	2.14645
51.2219	2.27623	82.3152	2.14589
51.3088	2.27595	82.4549	2.14533
51.3958	2.27564	82.5947	2.14478
51.4827	2.27522	82.7344	2.14415
51.5697	2.27474	82.8742	2.14371
51.6567	2.2744	83.0139	2.14305
51.7436	2.27408	83.1537	2.14253
51.8306	2.27362	83.2935	2.14195
51.9176	2.27337	83.4332	2.1414
52.0046	2.27294	83.573	2.14075
52.0915	2.27259	83.7127	2.14019
52.1785	2.27231	83.8525	2.13967
52.2655	2.27181	83.9922	2.13904
52.3524	2.27151	84.132	2.13846
52.4394	2.27107	84.2717	2.13786
52.5264	2.27077	84.4115	2.13727
52.6133	2.27031	84.5513	2.13658
52.7003	2.27007	84.691	2.1361
52.7872	2.26965	84.8308	2.13559
52.8742	2.26936	84.9705	2.13493
52.9612	2.26906	85.1103	2.13436
53.0481	2.26868	85.25	2.13376
53.1351	2.26828	85.3898	2.13315
53.2221	2.26794	85.5295	2.13253
53.309	2.26755	85.6693	2.13195
53.396	2.26725	85.809	2.1313
53.483	2.2669	85.9488	2.13064
53.5699	2.26654	86.0885	2.13008
53.6569	2.26615	86.2283	2.12941
53.7438	2.26583	86.368	2.12875
53.8308	2.26554	86.5078	2.12816
53.9178	2.26521	86.6475	2.1275
54.0047	2.26482	86.7873	2.12693
54.0917	2.26448	86.927	2.12619
54.1787	2.26421	87.0668	2.12564
54.2656	2.26383	87.2065	2.12502
54.3526	2.26337	87.3463	2.1243
54.4395	2.26299	87.4861	2.12372
54.5265	2.26257	87.6258	2.12306
54.6135	2.26229	87.7656	2.12248
54.7004	2.26207	87.9053	2.12193
54.7874	2.26169	88.0451	2.12122
54.8744	2.26127	88.1848	2.12058
54.9613	2.26093	88.3246	2.11992
55.0483	2.26055	88.4643	2.11936
55.1352	2.26023	88.6041	2.11866
55.2222	2.25989	88.7439	2.11807
55.3092	2.25956	88.8836	2.1174
55.3961	2.2593	89.0234	2.11667
55.4831	2.25895	89.1631	2.11612
55.5701	2.25852	89.3029	2.11541
55.657	2.25823	89.4426	2.11483
55.744	2.25799	89.5824	2.11418
55.831	2.25755	89.7222	2.11347
55.9179	2.25732	89.8619	2.11288
56.0049	2.25699	90.0017	2.11215
56.0919	2.25653	90.1414	2.11148
56.1788	2.25621	90.2812	2.11091
56.2658	2.25596	90.4209	2.11027
56.3527	2.25563	90.5607	2.10957
56.4397	2.25531	90.7005	2.10889
56.5267	2.25493	90.8402	2.10821
56.6136	2.25473	90.98	2.10749
56.7006	2.25426	91.1197	2.10683
56.7876	2.25409	91.2595	2.10622
56.8745	2.2537	91.3992	2.10557
56.9615	2.25349	91.539	2.10486
57.0485	2.25304	91.6788	2.10425
57.1354	2.25285	91.8185	2.10361
57.2224	2.25249	91.9583	2.10296
57.3093	2.25215	92.098	2.10222
57.3963	2.2518	92.2378	2.10159
57.4833	2.25151	92.3775	2.101
57.5702	2.25131	92.5173	2.10038
57.6572	2.25092	92.6571	2.09959
57.7442	2.2505	92.7968	2.09896
57.8311	2.25035	92.9366	2.09826
57.9181	2.25	93.0763	2.09768
58.005	2.24961	93.2161	2.09695
58.092	2.24922	93.3558	2.0963
58.179	2.24906	93.4956	2.09561
58.2659	2.24877	93.6354	2.0949
58.3529	2.24841	93.7751	2.09426
58.4399	2.2482	93.9149	2.09358
58.5268	2.24789	94.0546	2.09297
58.6138	2.24751	94.1944	2.09214
58.7007	2.2473	94.3342	2.09152
58.7877	2.24694	94.4739	2.09085
58.8747	2.24658	94.6137	2.09017
58.9616	2.24645	94.7534	2.08947
59.0486	2.24617	94.8932	2.08878
59.1356	2.24585	95.033	2.0881
59.2225	2.24554	95.1727	2.08743
59.3095	2.24526	95.3125	2.08681
59.3964	2.24504	95.4522	2.08604
59.4834	2.24484	95.592	2.08543
59.5704	2.24443	95.7318	2.08465
59.6573	2.24419	95.8715	2.08396
59.7443	2.2439	96.0113	2.08335
59.8313	2.24363	96.151	2.08264
59.9182	2.24339	96.2908	2.08197
60.0052	2.24303	96.4305	2.08123
60.0921	2.24286	96.5703	2.08046
60.1791	2.24271	96.7101	2.07981
60.2661	2.24237	96.8498	2.07911
60.353	2.24215	96.9896	2.07842
60.44	2.24196	97.1293	2.07767
60.527	2.2416	97.2691	2.07704
60.6139	2.24131	97.4089	2.07633
60.7009	2.2411	97.5486	2.07562
60.7879	2.24073	97.6884	2.07497
60.8748	2.24064	97.8282	2.07425
60.9618	2.24033	97.9679	2.07357
61.0487	2.23998	98.1077	2.07292
61.1357	2.23986	98.2474	2.07215
61.2227	2.23935	98.3872	2.07145
61.3096	2.2391	98.527	2.0708
61.3966	2.239	98.6667	2.07021
61.4835	2.23867	98.8065	2.06947
61.5705	2.23854	98.9462	2.06885
61.6575	2.23823	99.086	2.06813
61.7444	2.23791	99.2258	2.06753
61.8314	2.23767	99.3655	2.0668
61.9184	2.23744	99.5053	2.06619
62.0053	2.2372	99.6451	2.06556
62.0923	2.23695	99.7848	2.06488
62.1792	2.23674	99.9246	2.06406
62.2662	2.23631	100.064	2.06341
62.3532	2.23617	100.204	2.06269
62.4401	2.23579	100.344	2.06203
62.5271	2.23552	100.484	2.06133
62.614	2.23539	100.623	2.06062
62.701	2.23507	100.763	2.0599
62.788	2.23477	100.903	2.05915
62.8749	2.2346	101.043	2.05856
62.9619	2.23425	101.182	2.05772
63.0488	2.23405	101.322	2.0571
63.1358	2.2337	101.462	2.05642
63.2228	2.2335	101.602	2.05562
63.3097	2.23329	101.742	2.05492
63.3967	2.23319	101.881	2.05415
63.4837	2.23282	102.021	2.05353
63.5706	2.23251	102.161	2.0527
63.6576	2.23238	102.301	2.05207
63.7446	2.23204	102.44	2.05138
63.8315	2.23185	102.58	2.05064
63.9185	2.23159	102.72	2.04996
64.0055	2.23139	102.86	2.04923
64.0924	2.23114	102.999	2.04846
64.1794	2.23085	103.139	2.04782
64.2664	2.23068	103.279	2.04713
64.3533	2.23028	103.419	2.04645
64.4403	2.23006	103.558	2.04571
64.5273	2.22979	103.698	2.04499
64.6142	2.2295	103.838	2.04419
64.7012	2.22923	103.978	2.04354
64.7881	2.22898	104.117	2.04282
64.8751	2.22874	104.257	2.04209
64.9621	2.2285	104.397	2.04134
65.049	2.22824	104.537	2.0406
65.136	2.22797	104.677	2.03986
65.223	2.22775	104.816	2.03914
65.3099	2.22758	104.956	2.0384
65.3969	2.22719	105.096	2.03769
65.4838	2.22698	105.236	2.03702
65.5708	2.22681	105.375	2.0363
65.6578	2.22653	105.515	2.03557
65.7447	2.22628	105.655	2.0348
65.8317	2.22588	105.795	2.03408
65.9186	2.22568	105.934	2.03339
66.0056	2.22537	106.074	2.03259
66.0926	2.22524	106.214	2.03188
66.1795	2.22498	106.354	2.03114
66.2665	2.22468	106.493	2.03045
66.3535	2.22446	106.633	2.02968
66.4404	2.2243	106.773	2.02895
66.5274	2.224	106.913	2.02814
66.6143	2.22375	107.052	2.02743
66.7013	2.22337	107.192	2.02667
66.7883	2.22314	107.332	2.02592
66.8752	2.2229	107.472	2.02529
66.9622	2.22264	107.611	2.02443
67.0492	2.22233	107.751	2.02371
67.1361	2.22208	107.891	2.02297
67.2231	2.22181	108.031	2.02226
67.31	2.22159	108.17	2.0215
67.397	2.22128	108.31	2.02083
67.484	2.22107	108.45	2.02005
67.5709	2.22086	108.59	2.01926
67.6579	2.22061	108.73	2.01857
67.7449	2.22013	108.869	2.01775
67.8318	2.21999	109.009	2.01703
67.9188	2.21968	109.149	2.01635
68.0057	2.21944	109.289	2.01553
68.0927	2.21914	109.428	2.01477
68.1797	2.21889	109.568	2.014
68.2666	2.21863	109.708	2.01334
68.3536	2.21833	109.848	2.01254
68.4406	2.21811	109.987	2.01185
68.5275	2.2179	110.127	2.01104
68.6145	2.2176	110.267	2.01031
68.7014	2.21719	110.407	2.00957
68.7884	2.21712	110.546	2.00883
68.8754	2.2168	110.686	2.00812
68.9623	2.21645	110.826	2.00735
69.0493	2.21624	110.966	2.00669
69.1363	2.21589	111.105	2.00594
69.2232	2.21572	111.245	2.00514
69.3102	2.21538	111.385	2.00439
69.3971	2.21519	111.525	2.00364
69.4841	2.21486	111.664	2.00287
69.5711	2.21442	111.804	2.00211
69.658	2.21419	111.944	2.00143
69.745	2.21401	112.084	2.00073
69.832	2.21377	112.224	1.99993
69.9189	2.21339	112.363	1.99928
70.0059	2.2131	112.503	1.99845
70.0928	2.21284	112.643	1.99778
70.1798	2.21257	112.783	1.997
70.2668	2.21221	112.922	1.99632
70.3537	2.21204	113.062	1.99554
70.4407	2.21154	113.202	1.99485
70.5277	2.21138	113.342	1.99412
70.6146	2.21097	113.481	1.99335
70.7016	2.21068	113.621	1.99269
70.7886	2.21038	113.761	1.99186
70.8755	2.21019	113.901	1.99108
70.9625	2.20979	114.04	1.99039
71.0494	2.20958	114.18	1.98965
71.1364	2.20934	114.32	1.98899
71.2234	2.20895	114.46	1.98828
71.3103	2.20864	114.599	1.98752
71.3973	2.20827	114.739	1.98685
71.4842	2.20788	114.879	1.98614
71.5712	2.20782	115.019	1.98532
71.6582	2.20733	115.158	1.9847
71.7451	2.20712	115.298	1.98399
71.8321	2.20681	115.438	1.98317
71.9191	2.20651	115.578	1.98247
72.006	2.20626	115.717	1.98179
72.093	2.20588	115.857	1.98097
72.18	2.20561	115.997	1.98021
72.2669	2.2053	116.137	1.97956
72.3539	2.20492	116.277	1.97881
72.4409	2.20462	116.416	1.9781
72.5278	2.20434	116.556	1.97737
72.6148	2.20402	116.696	1.97668
72.7018	2.2036	116.836	1.97599
72.7887	2.2034	116.975	1.97527
72.8757	2.20316	117.115	1.97462
72.9627	2.20286	117.255	1.97392
73.0496	2.2025	117.395	1.97323
73.1366	2.20211	117.534	1.97257
73.2236	2.20188	117.674	1.97185
73.3105	2.20156	117.814	1.9712
73.3975	2.20127	117.954	1.97055
73.4845	2.20094	118.093	1.96987
73.5714	2.20051	118.233	1.96923
73.6584	2.20027	118.373	1.96857
73.7454	2.19993	118.513	1.9678
73.8323	2.1996	118.652	1.96716
73.9193	2.19931	118.792	1.96646
74.0063	2.19891	118.932	1.96579
74.0932	2.1987	119.072	1.96512
74.1802	2.19831	119.211	1.96444
74.2672	2.19801	119.351	1.96378
74.3541	2.19756	119.491	1.96308
74.4411	2.19728	119.631	1.96242
74.5281	2.19701	119.77	1.96171
74.615	2.19666	119.91	1.96113
74.702	2.19629	120.05	1.96039
74.7889	2.19587	120.19	1.95978
74.8759	2.19557	120.33	1.95905
74.9629	2.19525	120.469	1.95853
75.0498	2.1949	120.609	1.95775
75.1368	2.19453	120.749	1.95715
75.2238	2.19431	120.889	1.95654
75.3107	2.19392	121.028	1.95584
75.3977	2.19359	121.168	1.95514
75.4847	2.19323	121.308	1.95459
75.5716	2.1929	121.448	1.95391
75.6586	2.19259	121.587	1.95323
75.7456	2.19215	121.727	1.95265
75.8325	2.19184	121.867	1.95194
75.9195	2.19145	122.007	1.95129
76.0065	2.19114	122.146	1.95073
76.0934	2.19071	122.286	1.95008
76.1804	2.19047	122.426	1.94947
76.2674	2.1902	122.566	1.94888
76.3543	2.18967	122.705	1.94826
76.4413	2.1894	122.845	1.94769
76.5283	2.18893	122.985	1.94708
76.6152	2.18864	123.125	1.9464
76.7022	2.18833	123.264	1.94581
76.7891	2.18796	123.404	1.94531
76.8761	2.18761	123.544	1.94462
76.9631	2.18721	123.684	1.94406
77.05	2.18693	123.823	1.94338
77.137	2.18656	123.963	1.94262
77.224	2.18616	124.103	1.94213
77.3109	2.18572	124.243	1.94142
77.3979	2.18545	124.383	1.94093
77.4849	2.185	124.522	1.94025
77.5718	2.18467	124.662	1.93958
77.6588	2.18435	124.802	1.93903
77.7458	2.184	124.942	1.93837
77.8327	2.18363	125.081	1.93774
77.9197	2.18313	125.221	1.93719
78.0066	2.1828	125.361	1.93653
78.0936	2.18238	125.501	1.93589
78.1806	2.18199	125.64	1.93537
78.2675	2.1817	125.78	1.93475
78.3545	2.18111	125.92	1.93415
78.4415	2.18092	126.06	1.93361
78.5284	2.18055	126.199	1.93293
78.6154	2.18008	126.339	1.93246
78.7024	2.17969	126.479	1.93184
78.7893	2.17931	126.619	1.9313
78.8763	2.17891	126.758	1.93074
78.9633	2.17858	126.898	1.9301
79.0502	2.17824	127.038	1.92969
79.1372	2.17781	127.178	1.92896
79.2242	2.17727	127.317	1.92846
79.3111	2.17703	127.457	1.92791
79.3981	2.17665	127.597	1.9273
79.4851	2.17622	127.737	1.92667
79.572	2.17584	127.877	1.92615
79.659	2.17539	128.016	1.92563
79.7459	2.175	128.156	1.92502
79.8329	2.1746	128.296	1.92448
79.9199	2.17423	128.436	1.92394
80.0068	2.17372	128.575	1.92333
80.0938	2.17334	128.715	1.92269
80.1808	2.17288	128.855	1.92215
80.2677	2.17246	128.995	1.92156
80.3547	2.17212	129.134	1.92099
80.4417	2.17166	129.274	1.92036
80.5286	2.17126	129.414	1.91975
80.6156	2.17092	129.554	1.91923
80.7026	2.17041	129.693	1.91856
80.7895	2.1701	129.833	1.91796
80.8765	2.16964	129.973	1.91737
80.9634	2.16921	130.113	1.91678
81.0504	2.16878	130.252	1.91617
81.1374	2.16836	130.392	1.91559
81.2243	2.168	130.532	1.91494
81.3113	2.16757	130.672	1.91438
81.3983	2.1672	130.812	1.91383
81.4852	2.1667	130.951	1.91311
81.5722	2.16623	131.091	1.91254
81.6591	2.16571	131.231	1.91201
81.7461	2.16533	131.371	1.91136
81.8331	2.16492	131.51	1.91072
81.92	2.16453	131.65	1.91015
82.007	2.16408	131.79	1.90958
82.094	2.16364	131.93	1.90899
82.1809	2.16329	132.069	1.90836
82.2679	2.16277	132.209	1.90784
82.3548	2.16233	132.349	1.90722
82.4418	2.16188	132.489	1.90669
82.5288	2.16143	132.628	1.9061
82.6157	2.16093	132.768	1.90557
82.7027	2.16062	132.908	1.90501
82.7897	2.16009	133.048	1.90432
82.8766	2.15967	133.187	1.90379
82.9636	2.15922	133.327	1.9032
83.0506	2.15867	133.467	1.90264
83.1375	2.15839	133.607	1.90211
83.2245	2.15794	133.746	1.90157
83.3114	2.15755	133.886	1.90102
83.3984	2.15704	134.026	1.90048
83.4854	2.15666	134.166	1.89989
83.5723	2.15611	134.306	1.8993
83.6593	2.15565	134.445	1.8987
83.7463	2.15535	134.585	1.89821
83.8332	2.15484	134.725	1.8976
83.9202	2.15435	134.865	1.89702
84.0071	2.15394	135.004	1.89657
84.0941	2.15354	135.144	1.89593
84.1811	2.15302	135.284	1.89542
84.268	2.15257	135.424	1.8948
84.355	2.15213	135.563	1.89427
84.442	2.15166	135.703	1.89374
84.5289	2.15119	135.843	1.89317
84.6159	2.15079	135.983	1.89256
84.7029	2.15026	136.122	1.89205
84.7898	2.14982	136.262	1.89156
84.8768	2.14915	136.402	1.89104
84.9638	2.14887	136.542	1.89052
85.0507	2.14843	136.681	1.89002
85.1377	2.14786	136.821	1.88948
85.2247	2.14757	136.961	1.88898
85.3116	2.14699	137.101	1.88842
85.3986	2.14643	137.24	1.88791
85.4856	2.14601	137.38	1.88741
85.5726	2.14557	137.52	1.8869
85.6595	2.14495	137.66	1.8864
85.7465	2.14463	137.8	1.88586
85.8335	2.14405	137.939	1.8853
85.9204	2.14369	138.079	1.88477
86.0074	2.14319	138.219	1.8844
86.0944	2.14266	138.359	1.88383
86.1813	2.1421	138.498	1.88325
86.2683	2.14173	138.638	1.88287
86.3553	2.14126	138.778	1.88234
86.4422	2.14061	138.918	1.8819
86.5292	2.14013	139.057	1.88133
86.6161	2.13968	139.197	1.88082
86.7031	2.13921	139.337	1.88026
86.7901	2.13855	139.477	1.87974
86.877	2.13806	139.616	1.87924
86.964	2.13769	139.756	1.87874
87.051	2.13716	139.896	1.87816
87.1379	2.1367	140.036	1.87761
87.2249	2.13615	140.175	1.8771
87.3119	2.13557	140.315	1.87654
87.3988	2.13502	140.455	1.87597
87.4858	2.13444	140.595	1.8755
87.5728	2.13396	140.735	1.87504
87.6597	2.13336	140.874	1.87444
87.7467	2.13284	141.014	1.87388
87.8337	2.1324	141.154	1.8733
87.9206	2.13195	141.294	1.87283
88.0076	2.13132	141.433	1.87228
88.0946	2.13068	141.573	1.87168
88.1815	2.13022	141.713	1.87109
88.2685	2.12948	141.853	1.87066
88.3554	2.12912	141.992	1.87013
88.4424	2.12852	142.132	1.86956
88.5294	2.12785	142.272	1.86904
88.6163	2.12742	142.412	1.86842
88.7033	2.12684	142.551	1.868
88.7903	2.1263	142.691	1.86747
88.8772	2.12571	142.831	1.86691
88.9642	2.12521	142.971	1.86645
89.0511	2.12468	143.11	1.86589
89.1381	2.12424	143.25	1.86534
89.2251	2.12344	143.39	1.86485
89.312	2.12292	143.53	1.86431
89.399	2.12233	143.67	1.86381
89.486	2.12195	143.809	1.86336
89.5729	2.1213	143.949	1.86283
89.6599	2.12085	144.089	1.86228
89.7469	2.12018	144.229	1.86178
89.8338	2.11968	144.368	1.86128
89.9208	2.11906	144.508	1.86072
90.0078	2.11844	144.648	1.86016
90.0947	2.11799	144.788	1.85972
90.1817	2.11737	144.927	1.85906
90.2687	2.11686	145.067	1.8585
90.3556	2.11626	145.207	1.85801
90.4426	2.11559	145.347	1.85744
90.5296	2.11504	145.486	1.85701
90.6165	2.11442	145.626	1.85649
90.7035	2.11392	145.766	1.8559
90.7905	2.11326	145.906	1.85531
90.8774	2.11274	146.046	1.85482
90.9644	2.11219	146.185	1.8543
91.0513	2.11162	146.325	1.8537
91.1383	2.11099	146.465	1.85311
91.2253	2.11033	146.605	1.85263
91.3122	2.1098	146.744	1.85211
91.3992	2.10912	146.884	1.85146
91.4862	2.10865	147.024	1.85096
91.5731	2.10814	147.164	1.85044
91.6601	2.10742	147.303	1.84981
91.747	2.10685	147.443	1.84928
91.834	2.10634	147.583	1.84857
91.921	2.10577	147.723	1.84807
92.0079	2.10512	147.862	1.8475
92.0949	2.10445	148.002	1.84697
92.1818	2.10396	148.142	1.8464
92.2688	2.1034	148.282	1.84583
92.3558	2.10276	148.421	1.84523
92.4427	2.10211	148.561	1.84475
92.5297	2.10154	148.701	1.84419
92.6167	2.10097	148.841	1.84359
92.7036	2.10034	148.98	1.8431
92.7906	2.09975	149.12	1.84251
92.8776	2.09931	149.26	1.84188
92.9645	2.09858	149.4	1.84142
93.0515	2.09811	149.54	1.84087
93.1385	2.0974	149.679	1.84026
93.2254	2.09678	149.819	1.83972
93.3124	2.09612	149.959	1.83913
93.3994	2.09551	150.099	1.83863
93.4863	2.0948	150.238	1.83801
93.5733	2.09416	150.378	1.83755
93.6602	2.09365	150.518	1.83694
93.7472	2.09309	150.658	1.83639
93.8342	2.0924	150.797	1.83586
93.9211	2.09187	150.937	1.83528
94.0081	2.09119	151.077	1.83482
94.0951	2.09056	151.217	1.83424
94.182	2.08995	151.356	1.8337
94.269	2.08936	151.496	1.83315
94.3559	2.08861	151.636	1.83261
94.4429	2.08798	151.776	1.83215
94.5299	2.08738	151.915	1.83154
94.6168	2.08673	152.055	1.83093
94.7038	2.08615	152.195	1.83041
94.7908	2.08551	152.335	1.82995
94.8777	2.08484	152.474	1.82939
94.9647	2.08435	152.614	1.82885
95.0517	2.08364	152.754	1.82833
95.1386	2.08306	152.894	1.82772
95.2256	2.08235	153.033	1.82723
95.3125	2.08178	153.173	1.82663
95.3995	2.08117	153.313	1.82615
95.4865	2.08053	153.453	1.82556
95.5734	2.07981	153.593	1.82499
95.6604	2.07928	153.732	1.82443
95.7474	2.07866	153.872	1.82388
95.8343	2.07792	154.012	1.82332
95.9213	2.07744	154.152	1.82285
96.0083	2.07675	154.291	1.82232
96.0952	2.07608	154.431	1.8217
96.1822	2.07552	154.571	1.8211
96.2691	2.07492	154.711	1.82061
96.3561	2.07409	154.85	1.81999
96.4431	2.07345	154.99	1.81948
96.53	2.07283	155.13	1.81896
96.617	2.0724	155.27	1.81835
96.7039	2.0717	155.409	1.81784
96.7909	2.07103	155.549	1.81725
96.8779	2.07048	155.689	1.81666
96.9648	2.06989	155.829	1.8161
97.0518	2.06917	155.969	1.81564
97.1388	2.0686	156.108	1.8151
97.2257	2.06791	156.248	1.8146
97.3127	2.06724	156.388	1.81395
97.3996	2.06677	156.528	1.81348
97.4866	2.06609	156.667	1.81287
97.5736	2.06544	156.807	1.81235
97.6605	2.06469	156.947	1.81185
97.7475	2.06418	157.087	1.81131
97.8344	2.06364	157.226	1.81068
97.9214	2.06292	157.366	1.8102
98.0084	2.06223	157.506	1.80965
98.0953	2.06171	157.646	1.80916
98.1823	2.06102	157.785	1.80865
98.2693	2.06043	157.925	1.80809
98.3562	2.05979	158.065	1.80764
98.4432	2.05905	158.205	1.80714
98.5302	2.05848	158.344	1.80661
98.6171	2.05786	158.484	1.80611
98.7041	2.05718	158.624	1.80554
98.791	2.05658	158.764	1.80501
98.878	2.05599	158.903	1.80456
98.965	2.0553	159.043	1.804
99.0519	2.0548	159.183	1.80345
99.1389	2.05402	159.323	1.80298
99.2259	2.05342	159.462	1.80244
99.3128	2.05276	159.602	1.80185
99.3998	2.0521	159.742	1.80137
99.4867	2.0515	159.882	1.80092
99.5737	2.05102	160.021	1.8004
99.6607	2.05019	160.161	1.79995
99.7476	2.04952	160.301	1.79918
99.8346	2.04891	160.441	1.7987
99.9216	2.04832	160.581	1.79819
100.009	2.04763	160.72	1.79764
100.095	2.04707	160.86	1.79712
100.182	2.04642	161	1.79658
100.269	2.04584	161.14	1.79613
100.356	2.04512	161.279	1.7956
100.443	2.04447	161.419	1.79512
100.53	2.04387	161.559	1.79461
100.617	2.04328	161.699	1.79406
100.704	2.04261	161.838	1.79356
100.791	2.042	161.978	1.79305
100.878	2.04138	162.118	1.79241
100.965	2.04064	162.258	1.79208
101.052	2.03993	162.397	1.79158
101.139	2.03938	162.537	1.79101
101.226	2.0386	162.677	1.79049
101.313	2.03819	162.817	1.78996
101.4	2.03761	162.956	1.78942
101.487	2.03692	163.096	1.78894
101.574	2.03624	163.236	1.78835
101.661	2.03564	163.376	1.78797
101.748	2.03502	163.515	1.78744
101.835	2.03439	163.655	1.78704
101.922	2.03382	163.795	1.78641
102.009	2.03315	163.935	1.78595
102.096	2.03254	164.074	1.78538
102.183	2.03191	164.214	1.78495
102.27	2.03128	164.354	1.78443
102.357	2.03057	164.494	1.78394
102.444	2.0301	164.633	1.78348
102.53	2.02947	164.773	1.78296
102.617	2.02889	164.913	1.78258
102.704	2.028	165.053	1.7821
102.791	2.02756	165.192	1.78169
102.878	2.02694	165.332	1.78113
102.965	2.02632	165.472	1.78072
103.052	2.02562	165.612	1.78018
103.139	2.0251	165.752	1.77979
103.226	2.02438	165.891	1.77926
103.313	2.02378	166.031	1.77874
103.4	2.0231	166.171	1.77838
103.487	2.02249	166.311	1.77775
103.574	2.02202	166.45	1.77739
103.661	2.02135	166.59	1.77692
103.748	2.02074	166.73	1.77647
103.835	2.02005	166.87	1.77597
103.922	2.01943	167.009	1.77544
104.009	2.01889	167.149	1.77501
104.096	2.01826	167.289	1.77456
104.183	2.01764	167.429	1.77408
104.27	2.01697	167.568	1.77355
104.357	2.01636	167.708	1.77311
104.444	2.01581	167.848	1.7726
104.531	2.01519	167.988	1.77216
104.618	2.01454	168.127	1.77173
104.705	2.01382	168.267	1.77124
104.792	2.01332	168.407	1.77084
104.879	2.01271	168.547	1.77039
104.965	2.01207	168.686	1.76982
105.052	2.01134	168.826	1.76936
105.139	2.01084	168.966	1.76896
105.226	2.01012	169.106	1.7685
105.313	2.00935	169.245	1.76799
105.4	2.0089	169.385	1.76749
105.487	2.00827	169.525	1.76714
105.574	2.00766	169.665	1.7666
105.661	2.007	169.805	1.76622
105.748	2.00637	169.944	1.76569
105.835	2.00586	170.084	1.76524
105.922	2.00518	170.224	1.76479
106.009	2.00458	170.364	1.76438
106.096	2.00393	170.503	1.76389
106.183	2.00346	170.643	1.76337
106.27	2.00268	170.783	1.76297
106.357	2.00197	170.923	1.7625
106.444	2.00158	171.062	1.76201
106.531	2.00089	171.202	1.7616
106.618	2.00018	171.342	1.76103
106.705	1.99967	171.482	1.76061
106.792	1.99928	171.621	1.76017
106.879	1.99849	171.761	1.75973
106.966	1.99782	171.901	1.75918
107.053	1.99731	172.041	1.75871
107.139	1.99672	172.18	1.75829
107.226	1.99606	172.32	1.75785
107.313	1.99564	172.46	1.75732
107.4	1.99482	172.6	1.7569
107.487	1.99421	172.739	1.75651
107.574	1.99359	172.879	1.75606
107.661	1.99298	173.019	1.75552
107.748	1.99229	173.159	1.75506
107.835	1.99165	173.298	1.75466
107.922	1.99093	173.438	1.75423
108.009	1.9905	173.578	1.75376
108.096	1.98978	173.718	1.75335
108.183	1.98936	173.858	1.75292
108.27	1.98872	173.997	1.75245
108.357	1.98813	174.137	1.75198
108.444	1.98754	174.277	1.75161
108.531	1.98691	174.417	1.75116
108.618	1.98613	174.556	1.75071
108.705	1.98563	174.696	1.75032
108.792	1.98497	174.836	1.74997
108.879	1.98441	174.976	1.74948
108.966	1.98375	175.115	1.74908
109.053	1.98318	175.255	1.74861
109.14	1.98255	175.395	1.74816
109.227	1.98198	175.535	1.74778
109.314	1.98141	175.674	1.74736
109.401	1.98063	175.814	1.74698
109.487	1.98023	175.954	1.74649
109.574	1.9796	176.094	1.74614
109.661	1.97892	176.233	1.74574
109.748	1.97845	176.373	1.74524
109.835	1.97762	176.513	1.74489
109.922	1.97707	176.653	1.74449
110.009	1.97651	176.792	1.74407
110.096	1.97599	176.932	1.74366
110.183	1.97529	177.072	1.7433
110.27	1.97469	177.212	1.74286
110.357	1.97416	177.352	1.74251
110.444	1.97355	177.491	1.74206
110.531	1.97297	177.631	1.74172
110.618	1.97238	177.771	1.74122
110.705	1.97169	177.911	1.74089
110.792	1.97112	178.05	1.74049
110.879	1.97059	178.19	1.74007
110.966	1.96991	178.33	1.73973
111.053	1.96936	178.47	1.73934
111.14	1.96879	178.609	1.73892
111.227	1.96817	178.749	1.73853
111.314	1.9677	178.889	1.73823
111.401	1.96714	179.029	1.73791
111.488	1.96647	179.168	1.73748
111.575	1.96582	179.308	1.73714
111.662	1.96526	179.448	1.73678
111.748	1.96472	179.588	1.73634
111.835	1.96412	179.728	1.73603
111.922	1.96358	179.867	1.73565
112.009	1.96302	180.007	1.73533
112.096	1.96228	180.147	1.73482
112.183	1.96176	180.287	1.73458
112.27	1.96113	180.426	1.73425
112.357	1.96057	180.566	1.73381
112.444	1.96002	180.706	1.73354
112.531	1.95949	180.846	1.73312
112.618	1.95886	180.985	1.73284
112.705	1.95827	181.125	1.73237
112.792	1.95773	181.265	1.73217
112.879	1.95714	181.405	1.7318
112.966	1.95655	181.544	1.73144
113.053	1.95601	181.684	1.73105
113.14	1.95538	181.824	1.73073
113.227	1.95481	181.964	1.73035
113.314	1.95431	182.103	1.73012
113.401	1.95377	182.243	1.72978
113.488	1.95318	182.383	1.72937
113.575	1.95257	182.523	1.72907
113.662	1.95187	182.663	1.72875
113.749	1.95138	182.802	1.72846
113.836	1.95084	182.942	1.72809
113.922	1.95026	183.082	1.7278
114.009	1.94976	183.222	1.72749
114.096	1.94922	183.361	1.72721
114.183	1.9485	183.501	1.72691
114.27	1.94808	183.641	1.72657
114.357	1.9474	183.781	1.72621
114.444	1.94681	183.92	1.72591
114.531	1.94631	184.06	1.72557
114.618	1.94574	184.2	1.72531
114.705	1.94506	184.34	1.72505
114.792	1.94462	184.479	1.72477
114.879	1.94404	184.619	1.72437
114.966	1.94335	184.759	1.72407
115.053	1.94281	184.899	1.72376
115.14	1.9423	185.038	1.72343
115.227	1.94169	185.178	1.72317
115.314	1.94124	185.318	1.72289
115.401	1.94053	185.458	1.7226
115.488	1.94021	185.597	1.72222
115.575	1.93957	185.737	1.72185
115.662	1.93897	185.877	1.72159
115.749	1.93838	186.017	1.72124
115.836	1.93778	186.156	1.72096
115.923	1.93734	186.296	1.72064
116.01	1.93659	186.436	1.72037
116.097	1.9361	186.576	1.72001
116.183	1.93552	186.715	1.71972
116.27	1.93506	186.855	1.7193
116.357	1.9344	186.995	1.71899
116.444	1.93386	187.135	1.71872
116.531	1.9333	187.275	1.71845
116.618	1.93279	187.414	1.71807
116.705	1.93215	187.554	1.71774
116.792	1.93168	187.694	1.71748
116.879	1.93108	187.834	1.71716
116.966	1.9305	187.973	1.71677
117.053	1.93002	188.113	1.71654
117.14	1.92952	188.253	1.71616
117.227	1.92879	188.393	1.7159
117.314	1.92835	188.532	1.71552
117.401	1.92774	188.672	1.71529
117.488	1.92706	188.812	1.71491
117.575	1.92656	188.952	1.71466
117.662	1.92608	189.091	1.71433
117.749	1.92559	189.231	1.71406
117.836	1.92511	189.371	1.71374
117.923	1.92443	189.511	1.71345
118.01	1.92388	189.65	1.71315
118.097	1.92338	189.79	1.71283
118.184	1.92289	189.93	1.71256
118.271	1.92223	190.07	1.71231
118.357	1.92178	190.209	1.712
118.444	1.92113	190.349	1.71167
118.531	1.92062	190.489	1.71139
118.618	1.92004	190.629	1.71111
118.705	1.91947	190.768	1.71081
118.792	1.91895	190.908	1.71054
118.879	1.91834	191.048	1.71022
118.966	1.91783	191.188	1.70992
119.053	1.91734	191.328	1.70971
119.14	1.91674	191.467	1.70942
119.227	1.91618	191.607	1.70913
119.314	1.91574	191.747	1.70882
119.401	1.91504	191.887	1.7086
119.488	1.91456	192.026	1.70831
119.575	1.91394	192.166	1.7081
119.662	1.91341	192.306	1.70789
119.749	1.91283	192.446	1.70755
119.836	1.91237	192.585	1.70722
119.923	1.91178	192.725	1.70699
120.01	1.91128	192.865	1.70673
120.097	1.91073	193.005	1.70647
120.184	1.91024	193.144	1.70616
120.271	1.90969	193.284	1.70587
120.358	1.90924	193.424	1.70549
120.445	1.90863	193.564	1.70517
120.532	1.90812	193.703	1.705
120.618	1.90758	193.843	1.70476
120.705	1.90717	193.983	1.70447
120.792	1.90659	194.123	1.70418
120.879	1.90598	194.262	1.70391
120.966	1.90551	194.402	1.70368
121.053	1.90503	194.542	1.70335
121.14	1.90446	194.682	1.70315
121.227	1.90395	194.821	1.70289
121.314	1.9035	194.961	1.70252
121.401	1.903	195.101	1.70232
121.488	1.90241	195.241	1.70193
121.575	1.90195	195.38	1.70166
121.662	1.90144	195.52	1.70142
121.749	1.90088	195.66	1.70111
121.836	1.90039	195.8	1.7009
121.923	1.89986	195.939	1.70062
122.01	1.89936	196.079	1.70038
122.097	1.89887	196.219	1.70012
122.184	1.89838	196.359	1.69989
122.271	1.89783	196.499	1.69954
122.358	1.89728	196.638	1.69942
122.445	1.89677	196.778	1.69909
122.532	1.89627	196.918	1.69875
122.619	1.89578	197.058	1.69853
122.706	1.89529	197.197	1.69827
122.793	1.89475	197.337	1.69802
122.879	1.89405	197.477	1.69764
122.966	1.89372	197.617	1.69728
123.053	1.8932	197.756	1.69702
123.14	1.89272	197.896	1.69674
123.227	1.89209	198.036	1.69648
123.314	1.89172	198.176	1.69612
123.401	1.8911	198.315	1.69583
123.488	1.8906	198.455	1.69554
123.575	1.8903	198.595	1.69522
123.662	1.88975	198.735	1.69494
123.749	1.8892	198.874	1.69464
123.836	1.88872	199.014	1.69433
123.923	1.88812	199.154	1.69404
124.01	1.88784	199.294	1.6937
124.097	1.88728	199.433	1.69351
124.184	1.88681	199.573	1.69313
124.271	1.88622	199.713	1.69279
124.358	1.8858	199.853	1.69248
124.445	1.88535	199.992	1.69219
124.532	1.88488	200.132	1.69193
124.619	1.88429	200.272	1.69156
124.706	1.88388	200.412	1.69113
124.793	1.88334	200.552	1.69095
124.88	1.88299	200.691	1.69059
124.967	1.88241	200.831	1.69025
125.054	1.88192	200.971	1.6899
125.141	1.8815	201.111	1.68958
125.228	1.88103	201.25	1.68921
125.315	1.88057	201.39	1.68889
125.401	1.8801	201.53	1.68858
125.488	1.87962	201.67	1.68823
125.575	1.87905	201.809	1.68796
125.662	1.87865	201.949	1.6876
125.749	1.87812	202.089	1.68726
125.836	1.87763	202.229	1.68693
125.923	1.87717	202.368	1.68652
126.01	1.87665	202.508	1.68614
126.097	1.87616	202.648	1.68587
126.184	1.87557	202.788	1.68542
126.271	1.87508	202.927	1.68514
126.358	1.87462	203.067	1.68485
126.445	1.87414	203.207	1.68445
126.532	1.87379	203.347	1.68413
126.619	1.8733	203.487	1.68377
126.706	1.87274	203.626	1.68334
126.793	1.8723	203.766	1.68294
126.88	1.87173	203.906	1.68261
126.967	1.87132	204.046	1.68235
127.054	1.87082	204.185	1.68198
127.141	1.87046	204.325	1.68162
127.228	1.86986	204.465	1.68123
127.315	1.86938	204.605	1.68092
127.402	1.86893	204.744	1.68044
127.489	1.86843	204.884	1.68013
127.576	1.868	205.024	1.67978
127.662	1.86751	205.164	1.67945
127.749	1.86702	205.303	1.67909
127.836	1.86651	205.443	1.67869
127.923	1.86608	205.583	1.67841
128.01	1.86559	205.723	1.67794
128.097	1.86514	205.862	1.67762
128.184	1.86475	206.002	1.67719
128.271	1.8643	206.142	1.67681
128.358	1.86387	206.282	1.67644
128.445	1.86335	206.421	1.67605
128.532	1.86293	206.561	1.67568
128.619	1.86243	206.701	1.67524
128.706	1.86198	206.841	1.67486
128.793	1.86154	206.98	1.6745
128.88	1.86098	207.12	1.67418
128.967	1.86056	207.26	1.67382
129.054	1.86009	207.4	1.67343
129.141	1.85964	207.54	1.67293
129.228	1.85914	207.679	1.67259
129.315	1.85873	207.819	1.67227
129.402	1.85823	207.959	1.67177
129.489	1.85779	208.099	1.67136
129.576	1.85733	208.238	1.67091
129.663	1.85681	208.378	1.67054
129.75	1.8563	208.518	1.67014
129.836	1.85585	208.658	1.66974
129.923	1.85545	208.797	1.66938
130.01	1.855	208.937	1.66891
130.097	1.85455	209.077	1.66851
130.184	1.85402	209.217	1.66815
130.271	1.85358	209.356	1.66772
130.358	1.85304	209.496	1.66726
130.445	1.85263	209.636	1.66679
130.532	1.8521	209.776	1.66628
130.619	1.85164	209.915	1.66596
130.706	1.85115	210.055	1.6655
130.793	1.85067	210.195	1.66503
130.88	1.85046	210.335	1.66461
130.967	1.84992	210.474	1.66416
131.054	1.84925	210.614	1.66375
131.141	1.84902	210.754	1.66338
131.228	1.84849	210.894	1.66288
131.315	1.84817	211.033	1.66248
131.402	1.8477	211.173	1.66196
131.489	1.8473	211.313	1.66151
131.576	1.84664	211.453	1.66106
131.663	1.84623	211.592	1.66063
131.75	1.84586	211.732	1.66024
131.837	1.84557	211.872	1.65983
131.924	1.845	212.012	1.65933
132.011	1.84463	212.152	1.65888
132.098	1.84409	212.291	1.65847
132.185	1.8437	212.431	1.65796
132.271	1.84317	212.571	1.65752
132.358	1.84281	212.711	1.65707
132.445	1.84233	212.85	1.65659
132.532	1.84188	212.99	1.65621
132.619	1.84142	213.13	1.65578
132.706	1.84095	213.27	1.65526
132.793	1.84055	213.409	1.65485
132.88	1.84002	213.549	1.65436
132.967	1.83969	213.689	1.65394
133.054	1.83924	213.829	1.65344
133.141	1.83869	213.968	1.65301
133.228	1.83839	214.108	1.65254
133.315	1.83793	214.248	1.65199
133.402	1.83746	214.388	1.65156
133.489	1.83702	214.527	1.65105
133.576	1.83645	214.667	1.65059
133.663	1.83612	214.807	1.65009
133.75	1.83571	214.947	1.64967
133.837	1.83517	215.086	1.64914
133.924	1.83481	215.226	1.64863
134.011	1.83434	215.366	1.64825
134.098	1.83385	215.506	1.64777
134.185	1.83339	215.646	1.64722
134.272	1.83303	215.785	1.64678
134.359	1.83244	215.925	1.64633
134.446	1.83206	216.065	1.64583
134.533	1.83166	216.205	1.64525
134.619	1.83116	216.344	1.64476
134.706	1.8306	216.484	1.64435
134.793	1.83028	216.624	1.64381
134.88	1.82977	216.764	1.64331
134.967	1.82929	216.903	1.64281
135.054	1.82888	217.043	1.64229
135.141	1.82862	217.183	1.6418
135.228	1.82806	217.323	1.6412
135.315	1.82751	217.462	1.64075
135.402	1.82719	217.602	1.64025
135.489	1.82675	217.742	1.63971
135.576	1.82643	217.882	1.63927
135.663	1.82601	218.022	1.6387
135.75	1.82547	218.161	1.63829
135.837	1.82513	218.301	1.63773
135.924	1.82465	218.441	1.63726
136.011	1.82412	218.581	1.6367
136.098	1.82374	218.72	1.63617
136.185	1.82329	218.86	1.63564
136.272	1.82294	219	1.63514
136.359	1.82261	219.14	1.63461
136.446	1.82209	219.279	1.63408
136.533	1.82169	219.419	1.63354
136.62	1.82132	219.559	1.63293
136.707	1.82085	219.699	1.63258
136.794	1.82043	219.839	1.6319
136.88	1.81997	219.978	1.63138
136.967	1.81955	220.118	1.63083
137.054	1.81918	220.258	1.63029
137.141	1.81864	220.398	1.62977
137.228	1.81831	220.537	1.62916
137.315	1.81785	220.677	1.62865
137.402	1.81751	220.817	1.62806
137.489	1.81702	220.957	1.62751
137.576	1.81668	221.096	1.62698
137.663	1.81618	221.236	1.62655
137.75	1.81585	221.376	1.62598
137.837	1.81538	221.516	1.62552
137.924	1.8151	221.655	1.62491
138.011	1.81447	221.795	1.6244
138.098	1.81419	221.935	1.62391
138.185	1.81375	222.075	1.62333
138.272	1.81323	222.215	1.62274
138.359	1.81288	222.354	1.62224
138.446	1.81254	222.494	1.62168
138.533	1.8122	222.634	1.62124
138.62	1.81162	222.774	1.62069
138.707	1.81125	222.913	1.62011
138.794	1.81093	223.053	1.6196
138.881	1.81058	223.193	1.61902
138.968	1.81002	223.333	1.6184
139.055	1.80961	223.472	1.61785
139.142	1.80922	223.612	1.61733
139.229	1.80874	223.752	1.61676
139.315	1.80847	223.892	1.6162
139.402	1.80782	224.031	1.61563
139.489	1.80752	224.171	1.61505
139.576	1.80714	224.311	1.6145
139.663	1.80672	224.451	1.61391
139.75	1.80651	224.591	1.61333
139.837	1.8059	224.73	1.61281
139.924	1.80555	224.87	1.6122
140.011	1.80506	225.01	1.61168
140.098	1.80459	225.15	1.61114
140.185	1.80415	225.289	1.61054
140.272	1.80386	225.429	1.61
140.359	1.80341	225.569	1.60945
140.446	1.80286	225.709	1.60884
140.533	1.80254	225.848	1.60821
140.62	1.80213	225.988	1.60771
140.707	1.80166	226.128	1.60712
140.794	1.80126	226.268	1.60649
140.881	1.80087	226.407	1.60597
140.968	1.80003	226.547	1.60541
141.055	1.79963	226.687	1.60476
141.142	1.79915	226.827	1.60416
141.229	1.79877	226.967	1.60359
141.316	1.79832	227.106	1.60296
141.403	1.798	227.246	1.60236
141.49	1.79753	227.386	1.6018
141.577	1.79712	227.526	1.60122
141.663	1.79668	227.665	1.60059
141.75	1.79625	227.805	1.60009
141.837	1.79589	227.945	1.59946
141.924	1.79544	228.085	1.5989
142.011	1.79497	228.224	1.59832
142.098	1.79454	228.364	1.59766
142.185	1.79416	228.504	1.59706
142.272	1.79386	228.644	1.59647
142.359	1.79334	228.783	1.59588
142.446	1.7929	228.923	1.59528
142.533	1.79251	229.063	1.59463
142.62	1.79215	229.203	1.59413
142.707	1.79167	229.343	1.59351
142.794	1.79132	229.482	1.59287
142.881	1.79091	229.622	1.59224
142.968	1.79051	229.762	1.59168
143.055	1.79008	229.902	1.59102
143.142	1.78968	230.041	1.59046
143.229	1.78931	230.181	1.58981
143.316	1.7889	230.321	1.58918
143.403	1.78846	230.461	1.58864
143.49	1.78804	230.6	1.58803
143.577	1.78766	230.74	1.58738
143.664	1.78724	230.88	1.5868
143.751	1.78685	231.02	1.58612
143.838	1.78635	231.159	1.58563
143.924	1.78601	231.299	1.58501
144.011	1.78549	231.439	1.58442
144.098	1.78513	231.579	1.58371
144.185	1.78469	231.718	1.58317
144.272	1.78425	231.858	1.58258
144.359	1.78391	231.998	1.58192
144.446	1.78348	232.138	1.58135
144.533	1.78314	232.278	1.58074
144.62	1.78275	232.417	1.58007
144.707	1.78221	232.557	1.57949
144.794	1.78184	232.697	1.57895
144.881	1.7813	232.837	1.5783
144.968	1.78092	232.976	1.57765
145.055	1.78062	233.116	1.57707
145.142	1.78006	233.256	1.57648
145.229	1.77969	233.396	1.5758
145.316	1.77926	233.535	1.57523
145.403	1.77891	233.675	1.57465
145.49	1.77844	233.815	1.57393
145.577	1.77803	233.955	1.57337
145.664	1.77762	234.094	1.57274
145.751	1.77717	234.234	1.57216
145.838	1.77684	234.374	1.57155
145.925	1.77643	234.514	1.5709
146.012	1.77611	234.653	1.57024
146.099	1.77562	234.793	1.56961
146.186	1.77523	234.933	1.56896
146.272	1.77476	235.073	1.56834
146.359	1.77447	235.213	1.56781
146.446	1.77398	235.352	1.56716
146.533	1.77357	235.492	1.56653
146.62	1.77324	235.632	1.56596
146.707	1.77281	235.772	1.56529
146.794	1.77238	235.911	1.56471
146.881	1.77199	236.051	1.5641
146.968	1.77157	236.191	1.56354
147.055	1.77121	236.331	1.56286
147.142	1.77076	236.47	1.56219
147.229	1.77044	236.61	1.56163
147.316	1.77002	236.75	1.56107
147.403	1.76965	236.89	1.56035
147.49	1.76929	237.029	1.55968
147.577	1.76883	237.169	1.55906
147.664	1.76845	237.309	1.55846
147.751	1.76812	237.449	1.55785
147.838	1.76771	237.589	1.55711
147.925	1.7673	237.728	1.55639
148.012	1.767	237.868	1.55581
148.099	1.76653	238.008	1.55515
148.186	1.7662	238.148	1.55458
148.273	1.76581	238.287	1.55396
148.36	1.76546	238.427	1.55321
148.446	1.76509	238.567	1.5526
148.533	1.76471	238.707	1.55191
148.62	1.76429	238.846	1.55138
148.707	1.76397	238.986	1.55066
148.794	1.76358	239.126	1.55006
148.881	1.76322	239.266	1.54934
148.968	1.76295	239.405	1.54862
149.055	1.76248	239.545	1.54802
149.142	1.76223	239.685	1.54732
149.229	1.76176	239.825	1.54663
149.316	1.76144	239.964	1.546
149.403	1.7611	240.104	1.5453
149.49	1.76073	240.244	1.54457
149.577	1.76029	240.384	1.54392
149.664	1.76004	240.524	1.54325
149.751	1.75961	240.663	1.54257
149.838	1.75941	240.803	1.54193
149.925	1.75903	240.943	1.54127
150.012	1.75869	241.083	1.54063
150.099	1.75828	241.222	1.53997
150.186	1.75804	241.362	1.53927
150.273	1.75773	241.502	1.53862
150.36	1.75722	241.642	1.53795
150.446	1.75689	241.781	1.53735
150.533	1.75663	241.921	1.53661
150.62	1.75621	242.061	1.53596
150.707	1.75589	242.201	1.53528
150.794	1.75558	242.34	1.53471
150.881	1.75521	242.48	1.53394
150.968	1.75479	242.62	1.53334
151.055	1.75447	242.76	1.53267
151.142	1.75411	242.899	1.53209
151.229	1.75385	243.039	1.53134
151.316	1.75347	243.179	1.53073
151.403	1.75307	243.319	1.53006
151.49	1.75288	243.459	1.52942
151.577	1.75248	243.598	1.5287
151.664	1.75217	243.738	1.52802
151.751	1.75193	243.878	1.52731
151.838	1.75148	244.018	1.52664
151.925	1.75117	244.157	1.52598
152.012	1.75089	244.297	1.52535
152.099	1.75052	244.437	1.52458
152.186	1.75019	244.577	1.52393
152.273	1.74992	244.716	1.52336
152.36	1.74961	244.856	1.52264
152.446	1.74936	244.996	1.52201
152.533	1.74896	245.136	1.52139
152.62	1.74875	245.275	1.52079
152.707	1.74836	245.415	1.52012
152.794	1.74808	245.555	1.5194
152.881	1.74779	245.695	1.51881
152.968	1.74748	245.834	1.51811
153.055	1.74705	245.974	1.51754
153.142	1.74685	246.114	1.51686
153.229	1.74648	246.254	1.51631
153.316	1.74631	246.394	1.51562
153.403	1.74596	246.533	1.51511
153.49	1.7456	246.673	1.51441
153.577	1.74543	246.813	1.51379
153.664	1.74509	246.953	1.51321
153.751	1.74484	247.092	1.51251
153.838	1.74452	247.232	1.51188
153.925	1.74427	247.372	1.51131
154.012	1.74386	247.512	1.51064
154.099	1.74358	247.651	1.51013
154.186	1.74334	247.791	1.50943
154.273	1.7431	247.931	1.50882
154.36	1.7428	248.071	1.50819
154.447	1.74247	248.21	1.50757
154.533	1.74217	248.35	1.50694
154.62	1.74192	248.49	1.50632
154.707	1.74162	248.63	1.50569
154.794	1.74135	248.769	1.50497
154.881	1.74102	248.909	1.5044
154.968	1.74077	249.049	1.50378
155.055	1.7405	249.189	1.50305
155.142	1.74013	249.329	1.50244
155.229	1.73986	249.468	1.50174
155.316	1.73957	249.608	1.50108
155.403	1.73936	249.748	1.50051
155.49	1.73901	249.888	1.49985
155.577	1.73875	250.027	1.49915
155.664	1.7385	250.167	1.49848
155.751	1.73822	250.307	1.4979
155.838	1.73797	250.447	1.49729
155.925	1.73773	250.586	1.49661
156.012	1.73742	250.726	1.49599
156.099	1.73716	250.866	1.49533
156.186	1.73681	251.006	1.49472
156.273	1.73655	251.145	1.4941
156.36	1.73625	251.285	1.4934
156.447	1.73599	251.425	1.49289
156.533	1.7358	251.565	1.49213
156.62	1.73554	251.705	1.49157
156.707	1.73532	251.844	1.49089
156.794	1.73502	251.984	1.49024
156.881	1.73472	252.124	1.48966
156.968	1.73446	252.264	1.489
157.055	1.73422	252.403	1.48831
157.142	1.73383	252.543	1.48776
157.229	1.73372	252.683	1.48708
157.316	1.73344	252.823	1.48646
157.403	1.73318	252.962	1.48574
157.49	1.73293	253.102	1.4851
157.577	1.73265	253.242	1.48447
157.664	1.73232	253.382	1.48385
157.751	1.73205	253.521	1.48329
157.838	1.73185	253.661	1.48263
157.925	1.73158	253.801	1.48197
158.012	1.73129	253.941	1.48134
158.099	1.731	254.081	1.48068
158.186	1.73082	254.22	1.48004
158.273	1.73052	254.36	1.47949
158.36	1.73029	254.5	1.4788
158.447	1.73001	254.64	1.47818
158.534	1.72968	254.779	1.47748
158.621	1.72954	254.919	1.47689
158.707	1.72921	255.059	1.47629
158.794	1.72893	255.199	1.47568
158.881	1.72864	255.338	1.47496
158.968	1.72851	255.478	1.4744
159.055	1.72816	255.618	1.4738
159.142	1.72798	255.758	1.47315
159.229	1.72765	255.897	1.47249
159.316	1.72746	256.037	1.47192
159.403	1.72719	256.177	1.47126
159.49	1.7269	256.317	1.47062
159.577	1.7267	256.456	1.47001
159.664	1.72637	256.596	1.46935
159.751	1.72614	256.736	1.46879
159.838	1.72596	256.876	1.46817
159.925	1.72566	257.016	1.46755
160.012	1.72539	257.155	1.46686
160.099	1.72523	257.295	1.46623
160.186	1.72484	257.435	1.46572
160.273	1.72463	257.575	1.46503
160.36	1.72445	257.714	1.46442
160.447	1.72412	257.854	1.46385
160.534	1.72383	257.994	1.46322
160.621	1.72359	258.134	1.46261
160.708	1.72337	258.273	1.46203
160.794	1.7232	258.413	1.46144
160.881	1.72292	258.553	1.46089
160.968	1.7227	258.693	1.46029
161.055	1.72236	258.832	1.45962
161.142	1.72211	258.972	1.4591
161.229	1.7218	259.112	1.45843
161.316	1.7217	259.252	1.45786
161.403	1.72136	259.392	1.45727
161.49	1.7211	259.531	1.45673
161.577	1.72095	259.671	1.45615
161.664	1.72066	259.811	1.45549
161.751	1.72041	259.951	1.45491
161.838	1.72025	260.09	1.45442
161.925	1.71995	260.23	1.45372
162.012	1.71967	260.37	1.45322
162.099	1.71939	260.51	1.45261
162.186	1.71917	260.649	1.452
162.273	1.71887	260.789	1.45152
162.36	1.71869	260.929	1.45088
162.447	1.7184	261.069	1.45023
162.534	1.71815	261.208	1.44969
162.621	1.71785	261.348	1.44914
162.708	1.71762	261.488	1.4485
162.794	1.71739	261.628	1.44787
162.881	1.71705	261.767	1.44734
162.968	1.71691	261.907	1.44677
163.055	1.71656	262.047	1.4462
163.142	1.71647	262.187	1.44561
163.229	1.71607	262.326	1.44502
163.316	1.71592	262.466	1.44455
163.403	1.71558	262.606	1.44393
163.49	1.71518	262.746	1.44332
163.577	1.71502	262.886	1.44273
163.664	1.71477	263.025	1.44214
163.751	1.71445	263.165	1.44161
163.838	1.71421	263.305	1.44093
163.925	1.71388	263.445	1.44041
164.012	1.71368	263.584	1.43985
164.099	1.7134	263.724	1.43929
164.186	1.71314	263.864	1.43874
164.273	1.7128	264.004	1.43813
164.36	1.71258	264.143	1.43757
164.447	1.71219	264.283	1.437
164.534	1.71199	264.423	1.43642
164.621	1.7117	264.563	1.4358
164.708	1.71147	264.702	1.43527
164.794	1.71122	264.842	1.43471
164.881	1.71093	264.982	1.43421
164.968	1.71072	265.122	1.43358
165.055	1.71038	265.261	1.43313
165.142	1.71015	265.401	1.4325
165.229	1.70989	265.541	1.43196
165.316	1.70957	265.681	1.43139
165.403	1.70938	265.82	1.43085
165.49	1.70909	265.96	1.43029
165.577	1.70867	266.1	1.42961
165.664	1.70849	266.24	1.4291
165.751	1.70827	266.38	1.42856
165.838	1.70783	266.519	1.42802
165.925	1.70765	266.659	1.42747
166.012	1.70744	266.799	1.42685
166.099	1.70708	266.939	1.42637
166.186	1.70681	267.078	1.42582
166.273	1.70653	267.218	1.42528
166.36	1.70629	267.358	1.42477
166.447	1.70601	267.498	1.42416
166.534	1.70574	267.637	1.4236
166.621	1.70539	267.777	1.42309
166.708	1.70519	267.917	1.42255
166.795	1.70493	268.057	1.42193
166.881	1.70468	268.196	1.42141
166.968	1.70432	268.336	1.42098
167.055	1.70408	268.476	1.42033
167.142	1.70385	268.616	1.41984
167.229	1.70351	268.755	1.41934
167.316	1.70319	268.895	1.41882
167.403	1.70294	269.035	1.41837
167.49	1.70272	269.175	1.41776
167.577	1.70239	269.315	1.41726
167.664	1.70203	269.454	1.41677
167.751	1.70177	269.594	1.41629
167.838	1.70155	269.734	1.41584
167.925	1.70118	269.874	1.41531
168.012	1.70093	270.013	1.41482
168.099	1.70055	270.153	1.41439
168.186	1.7003	270.293	1.41388
168.273	1.70004	270.433	1.41331
168.36	1.69974	270.572	1.41286
168.447	1.69947	270.712	1.41238
168.534	1.69909	270.852	1.41191
168.621	1.69887	270.992	1.41146
168.708	1.69859	271.131	1.41087
168.795	1.69826	271.271	1.4105
168.882	1.69787	271.411	1.41001
168.969	1.69763	271.551	1.40947
169.055	1.69726	271.691	1.40898
169.142	1.69706	271.83	1.40851
169.229	1.69675	271.97	1.40805
169.316	1.69646	272.11	1.40746
169.403	1.69616	272.25	1.407
169.49	1.69593	272.389	1.40649
169.577	1.6955	272.529	1.40604
169.664	1.69522	272.669	1.40564
169.751	1.69492	272.809	1.40509
169.838	1.69462	272.948	1.40457
169.925	1.69428	273.088	1.40406
170.012	1.69402	273.228	1.40362
170.099	1.69368	273.368	1.40316
170.186	1.69335	273.507	1.40266
170.273	1.69315	273.647	1.40213
170.36	1.6928	273.787	1.40168
170.447	1.69246	273.927	1.40117
170.534	1.69201	274.067	1.40066
170.621	1.69183	274.206	1.4002
170.708	1.69152	274.346	1.39963
170.795	1.69123	274.486	1.39922
170.882	1.69085	274.626	1.39875
170.969	1.69053	274.765	1.39832
171.056	1.69024	274.905	1.39788
171.143	1.68991	275.045	1.39731
171.23	1.68961	275.185	1.39687
171.316	1.68925	275.324	1.39645
171.403	1.68895	275.464	1.396
171.49	1.68864	275.604	1.39557
171.577	1.68827	275.744	1.39508
171.664	1.68792	275.883	1.39454
171.751	1.68775	276.023	1.39408
171.838	1.6873	276.163	1.3936
171.925	1.68689	276.303	1.39307
172.012	1.68659	276.443	1.39267
172.099	1.68629	276.582	1.39219
172.186	1.68582	276.722	1.39183
172.273	1.68568	276.862	1.39129
172.36	1.68531	277.002	1.39082
172.447	1.68484	277.141	1.3903
172.534	1.68456	277.281	1.38978
172.621	1.68414	277.421	1.38931
172.708	1.68387	277.561	1.38884
172.795	1.6836	277.7	1.38841
[truncated: 16,778 more rows]
